# Supplementary material for: Design, Synthesis and Molecular Docking of Novel Acetophenone-1,2,3-Triazoles Containing Compounds as Potent Enoyl-Acyl Carrier Protein Reductase (InhA) Inhibitors
Source: Pharmaceuticals (Basel). 2022 Jun 27;15(7):799. doi: 10.3390/ph15070799 (PMC9316523; doi:10.3390/ph15070799)
Supplement: Supplementary file 1 [file pharmaceuticals-15-00799-s001.zip]

Archive with 1 entries (1 files):
- pharmaceuticals-1711587-supplementary.pdf
